# Supplementary material for: Hyperthermal Reactions in DNA Triggered by 1–20 eV Electrons: Absolute Cross Sections for Crosslinks, Strand Breaks, Clustered Damages and Base Modifications
Source: Int J Mol Sci. 2025 Apr 25;26(9):4057. doi: 10.3390/ijms26094057 (PMC12072190; doi:10.3390/ijms26094057)
Supplement: Supplementary file 1 [file ijms-26-04057-s001.zip]

Archive with 1 entries (1 files):
- ijms-3564632-supplementary.pdf
